# Supplementary material for: Neurophysiological outcomes of combined transcranial and peripheral electromagnetic stimulation on DOMS among young athletes: A randomized controlled trial
Source: PLoS One. 2025 Jul 8;20(7):e0312960. doi: 10.1371/journal.pone.0312960 (PMC12237059; doi:10.1371/journal.pone.0312960)
Supplement: S3 — (CSV) [file pone.0312960.s003.csv]

Group	Age	Weight	Height	BMI	LAC_T1	LAC_T2	LAC_T3	LAC_T4	LAC_T5	CK_T1	CK_T2	CK_T3	CK_T4	CK_T5	PPT_T1	PPT_T2	PPT_T3	PPT_T4	PPT_T5	CMJ_T1	CMJ_T2	CMJ_T3	CMJ_T4	CMJ_T5	HS_T1	HS_T2	HS_T3	HS_T4	HS_T5	EVA_T1	EVA_T2	EVA_T3	EVA_T4	EVA_T5	DINA_T1	DINA_T2	DINA_T3	DINA_T4	DINA_T5	Carrera_T1	Carrera_T2	Carrera_T3	Carrera_T4	Carrera_T5	EMG_PicoVE_T1	EMG_PicoVE_T2	EMG_PicoVE_T3	EMG_PicoVE_T4	EMG_PicoVE_T5
2	26	68	175	22,2040816	1,6	6,7	1,6	1,3	1,2	68	130	309	150	67	10	4	3,5	2,3	3,8	33,8	32,79	32,73	31,81	33,88	0,91	0,83	0,85	0,84	0,92	5	32	15	35	25	52,11	43,7	48,2	49	50,1	5,91	5,62	6,29	6,35	6,31	335,24	187,97	196,54	213,3	230,99
4	20	76	177	24,2586741	1,7	2,6	2,1	2	1,12	70	100	230	165	89	10	3	3	3,5	4,8	55,87	54,89	53,42	58,66	61,6	1	0,91	0,92	0,94	1,05	30	55	60	10	5	37,5	32,68	36,7	42,8	44,67	5,29	5,45	5,37	5,31	5,16	426,72	192,39	286,21	389,08	456,17
2	33	80	182	24,1516725	1,2	6,7	1,7	1,27	1,18	85	133	204	130	70	10	3,5	3	2,5	2,5	32,68	28,65	27,67	29,64	29,83	0,61	0,53	0,58	0,6	0,62	80	80	80	90	90	30,78	23,09	27,81	28,45	29,69	4,72	5,11	5,3	5,67	5,58	424,36	190,83	206,78	289,86	316,18
2	19	62	175	20,244898	1,3	9,7	1,8	1,7	1,2	65	99	190	210	90	10	3	4	2	3,4	38,28	37,09	36,03	36,73	36,7	0,71	0,68	0,69	0,73	0,72	8	50	35	30	60	32,4	30,7	31,24	31,89	32,09	5,55	6,12	5,87	6,01	5,98	414,33	292,92	313,78	348,26	389,46
4	30	70	158	28,0403781	1,2	8,7	1,6	1,6	1,2	64	120	255	198	98	10	5,5	4	5	5,2	39,43	31,69	35,73	40,54	43,73	0,94	0,83	0,85	0,95	1	30	20	20	20	10	36,5	26,8	39,5	41,8	45	4,72	5,05	4,88	4,73	4,58	406,1	187,14	284,35	395,86	458,21
1	18	64	170	22,1453287	1,3	8,7	1,7	2,1	1,12	61	100	231	110	87	10	7	3	3,6	5	45,44	41,79	42,93	44,21	45,03	0,87	0,82	0,83	0,84	0,86	40	40	50	30	50	39,9	31,5	33,12	37,34	38,79	5,37	5,62	5,69	5,63	5,53	490,71	153,07	216,54	336,53	409,18
1	21	84	177	26,8122187	1,5	8,7	1,8	2,7	1,4	75	101	245	200	79	10	4	4	4	6,9	30,5	28,7	30,71	32,95	33,05	0,77	0,72	0,75	0,78	0,8	30	80	60	60	30	46,54	34	40,36	41,75	43,87	4,7	4,89	5,1	5,08	4,98	445,223	110,1	199,08	256,09	335,69
1	20	62	180	19,1358025	1,2	7,3	1,5	3	1,14	62	110	188	113	98	10	3,5	5,4	5,4	4,3	40,6	40	37,09	38,32	39	0,72	0,53	0,55	0,61	0,68	10	70	60	30	20	44,8	40,3	40,72	42,8	43,56	5,35	5,9	6,02	6,15	6,07	481,14	229,87	310,52	408,01	452,39
3	21	77	183	22,9926244	1,6	8,9	1,8	2	1,2	78	120	180	140	76	10	5	4,5	6	6	43,27	39,63	42,99	41,79	42,92	0,91	0,78	0,82	0,85	0,9	10	40	5	15	5	58,36	32,3	43,12	48,58	52,34	5,75	5,87	6,24	6,36	6,28	453,78	149,48	275,89	333,74	401,27
1	33	75	179	23,4075091	1,4	7,6	2	1,3	1,3	62	200	278	134	67	10	3,2	4	2,7	3,8	38,28	35,23	32,72	30,3	32,2	1,04	0,94	0,83	0,8	0,86	10	70	65	80	60	35,57	33,67	31,24	34,24	35,78	5,55	5,82	6,12	6,17	5,96	414,25	187,69	278,9	345,67	389,32
1	35	76	173	25,3934311	1,2	7,8	1,2	2	1,5	78	91	189	101	76	10	5	3	4	6	29,64	24,94	28,65	30,2	33,9	0,73	0,7	0,63	0,68	0,72	76	78	79	77	70	47,14	36,3	43,91	46,18	49,62	5,78	5,96	6,18	6,27	6,38	467,2	199,03	230,19	295,71	319,86
4	20	57	172	19,2671714	1,3	7,8	1,8	1,8	1,16	63	120	343	165	89	10	5	5	4,5	6,5	48,21	42,83	46,69	47,35	49,19	0,76	0,69	0,72	0,73	0,83	40	70	20	20	25	27,81	23,7	32,9	35,73	36,8	5,09	5,28	5,19	5,08	4,95	410,23	198,67	289,24	399,08	487,21
4	21	85	190	23,5457064	1,6	3,5	2,3	2	1,8	87	105	223	176	99	10	5	5,2	4	7,2	40,6	32,73	35,98	38,23	44,14	0,97	0,83	0,93	0,96	1	5	70	15	2	5	52,56	32,7	47,76	52,34	61,7	5,01	5,31	5,17	4,99	4,88	411,39	203,6	301,03	405,6	495,62
2	20	78	189	21,8358949	1,2	6,6	2,9	1,7	1,2	62	113	232	171	67	10	2,3	2,3	2,9	3,2	43,1	34,88	33,6	34,5	37,2	0,87	0,79	0,75	0,76	0,83	30	70	70	60	30	37,16	34,54	35,2	36,8	37,08	5,32	5,44	5,89	6,08	6,96	485,68	196,08	276,68	298,48	357,85
4	27	75	180	23,1481481	1,4	5,8	3	2,1	1,7	71	120	219	153	67	10	5,8	3,6	4,2	4,9	31,69	26,7	31,74	32,8	33,4	1,05	1	0,95	1,02	1,1	30	40	40	20	20	47,09	38,06	44,1	48,02	53,7	5,28	5,43	5,35	5,27	5,05	432,18	199,78	256,89	389,04	478,03
4	19	83	184	24,5155955	1,5	3,4	1,6	2,1	1,6	59	130	217	129	78	10	5,5	4,7	5	6	45,44	42,93	41,79	43,9	48,63	0,95	0,86	0,88	0,9	1	15	50	20	25	10	58,36	45,2	55,3	61,2	69,49	5,29	5,57	5,45	5,32	5,11	445,69	205,56	302,43	408,21	509,18
2	18	75	183	22,3954134	1,27	7,3	1,7	1,4	1,3	63	63	270	178	87	10	4	4,8	3	3,5	38,28	37,09	37,15	38,23	38,54	0,79	0,57	0,63	0,69	0,74	22	45	40	30	20	45,7	30,38	35,8	37,65	39,29	5,33	5,61	5,72	5,88	5,82	457,96	204,18	276,51	298,14	327,95
2	22	76	175	24,8163265	1,6	8,9	1,6	1,3	1,1	65	110	265	190	98	10	2	4,6	2,5	4	38,59	27,72	30,71	32,73	34,42	0,74	0,55	0,61	0,65	0,71	30	50	40	35	30	47,46	25	28,87	31,12	36,13	5,31	5,51	5,67	5,72	5,63	419,86	157,34	206,55	250,6	302,05
2	25	72	192	19,53125	1,5	7,3	1,8	1,7	1,2	62	140	276	165	92	10	3,2	4,2	2,8	3,8	35,28	28,72	32,12	33,85	33,92	0,74	0,62	0,68	0,72	0,73	20	40	60	60	20	40,21	36,4	34,4	31,1	35,26	5,4	5,62	5,67	5,64	5,58	400,22	118,74	187,04	266,76	301,12
1	21	76	172	25,6895619	1,6	4,4	1,8	1,29	1,8	64	127	189	182	98	10	4,5	3	4	7	37,09	36,03	37,12	38,79	39,18	1	0,9	0,91	0,99	1,01	10	52	20	10	10	46,01	28,06	32,01	36,77	38,03	5,22	5,35	5,46	5,52	5,48	438,46	135,03	202,28	287,1	390,14
3	21	70	179	21,8470085	1,5	4,1	2	1,76	1,2	76	117	227	134	67	10	4,5	7	5	5,7	44,21	39,38	39,14	43,7	44,3	0,96	0,88	0,84	0,9	1,02	20	60	50	40	30	42,05	37,21	38,18	39,78	40,6	5,21	5,37	5,43	5,56	5,52	486,64	287,43	308,9	394,17	469,87
1	21	60	168	21,2585034	1,4	6,7	3	1,9	1,3	68	126	231	191	65	10	3,6	4	4	4,8	31,3	26,7	29,69	32,4	32,9	0,75	0,68	0,7	0,72	0,78	10	60	60	80	60	29,9	21,2	25,1	27,8	31,4	5,33	5,89	6,03	6,1	5,97	448,92	167,32	223,67	295,69	318,72
3	18	68	181	20,7563872	1,4	7,8	3,3	1,9	1,4	67	89	198	198	72	10	5	5	3,5	4,9	32,79	27,55	26,71	28,7	29,8	0,66	0,57	0,56	0,56	0,66	40	80	70	60	50	49,48	38,63	33,25	37,26	42,3	5,28	5,41	5,62	5,7	5,65	407,89	213,92	293,23	334,89	391,7
2	18	68	178	21,4619366	1,4	8,7	2	2,3	1,1	57	97	345	178	89	10	2	2,4	3,7	3,6	33,9	28,84	32,5	32,4	32,9	0,81	0,72	0,65	0,69	0,76	20	90	70	70	75	53,6	42,54	34,4	38,9	39,1	5,25	5,32	5,47	5,53	5,55	480,19	128,9	173,08	231,35	289,07
4	23	75	176	24,2122934	1,5	7,5	3,2	2	1,5	65	113	321	197	78	10	3,8	4,6	7,8	7,9	36,7	32,9	36,3	39	41,3	0,83	0,77	0,63	0,87	0,92	10	70	35	25	5	48,3	44,5	45,7	46,9	54,1	5,18	5,37	5,25	5,16	5,04	431,08	197,86	299,12	387,69	479,02
4	18	89	194	23,6475715	1,2	4,5	2,3	2	1,3	75	157	254	134	87	10	5,6	4,3	5	7	35	31,24	34,74	36,12	39,56	0,88	0,82	0,78	0,89	0,93	40	80	60	55	35	46,1	36,43	39,87	44,23	50,78	5,3	5,45	5,31	5,26	5,16	456,17	202,06	307,65	401,28	502,29
4	28	89	185	26,0043828	2	5,8	2,1	1,9	1,2	64	120	331	145	69	10	4,1	4,8	4,5	7	42,63	40,54	40,6	41,1	49,44	1,05	0,95	0,88	0,9	1,06	5	45	35	25	5	55	50,2	58,23	62,4	67,8	5,26	5,42	5,28	5,21	5,02	447,68	199,03	279,45	389,21	499,18
4	18	85	185	24,8356465	1,8	8,9	3,2	2,1	1,5	58	159	249	139	69	10	5,7	6,8	5,1	6,9	40,74	39,6	41,9	46,63	47,86	0,82	0,79	0,8	0,89	0,91	40	60	50	5	5	62,1	54,6	68,91	68,8	69	5,36	5,53	5,46	5,39	5,27	441,28	198,16	291,22	390,49	497,32
3	24	63	178	19,883853	1,3	6,5	1,9	3,5	1,3	60	120	200	120	87	10	4,6	5,5	5,5	7	34,2	30,05	34,06	38,18	38,49	0,69	0,61	0,59	0,68	0,72	20	40	30	30	20	37,9	25,44	31,39	35,46	36,75	5,27	5,43	5,49	5,53	5,47	476,26	104,82	285,24	359,87	419,56
2	19	74	183	22,0968079	1,2	7,6	1,2	2,1	1,5	67	117	237	169	68	10	4	2,1	2,7	3,8	34,4	29,84	30,4	31,69	32,2	0,9	0,78	0,76	0,78	0,82	10	50	65	70	50	53,3	40,7	41,8	52,8	53	5,3	5,52	5,55	5,5	5,49	465,85	127,9	184,63	208,76	267,89
1	24	73	174	24,1115075	1,2	5	3	2,1	1,2	56	133	265	133	64	10		3	4,6	5,8	37,8	35,6	36,56	38,54	39,1	1,03	0,9	0,85	1,03	0,95	15	40	60	70	30	48,9	38,21	43,4	46,73	49,3	5,21	5,32	5,39	5,43	5,37	456,29	146,15	207,18	260,7	314,02
1	19	87	187	24,8791787	1,4	2,7	2	1,5	1,3	61	119	238	187	76	10	5,5	5,6	3,7	4,2	32,4	28,3	26,7	31,3	30,2	0,71	0,66	0,6	0,6	0,65	30	70	60	80	50	49,14	40,18	42,7	47,23	50,4	5,34	5,76	5,88	5,96	5,85	474,81	172,02	225,66	297,1	330,34
2	19	77	168	27,281746	1,8	7,8	1,9	1,4	1,3	69	98	311	168	67	10	3	2,8	2,5	3,5	44,14	40,6	39,87	40,7	41,2	1,02	0,88	0,78	0,87	0,93	30	35	60	50	50	51,96	43,32	39,1	36,75	42,22	5,23	5,3	5,51	5,53	5,58	399	109,77	134,55	167,08	199,03
1	19	77	170	26,6435986	1,4	1,4	2,8	1,9	1,2	71	134	345	231	69	10	4	4	4,2	5,3	41,79	35,98	33,85	34,1	38,4	1,12	0,98	0,82	0,92	0,95	25	75	60	70	45	63,89	48,7	54,53	53,8	60,63	5,28	5,47	5,52	5,56	5,48	489,17	175,69	237,88	324,55	397,06
3	21	80	185	23,3747261	1,2	2,8	2,1	2,1	2,1	71	140	118	107	83	10	4,5	4,1	3,2	4,2	33,85	31,69	34,88	38,69	39,12	0,73	0,64	0,61	0,68	0,74	50	90	40	60	10	34,2	28,03	31,23	32,78	35,01	5,29	5,46	5,48	5,56	5,42	376,25	252,72	264,54	311,99	320,89
1	19	85	193	22,8194045	1,4	2,8	1,6	2,3	2	67	91	271	174	67	10	5,1	3,8	4	4,8	37,02	33,85	30,05	30,22	35,8	0,77	0,7	0,68	0,73	0,78	2	65	20	20	15	39,4	26,15	29,56	31,89	32,4	5,31	5,56	5,62	5,66	5,59	454,44	181,23	245,69	318,39	401,08
3	20	71	175	23,1836735	1,6	5	1,8	1,2	2,1	60	130	178	130	76	10	4,5	3,5	3,2	3,2	38,24	34,93	34,19	36,13	37,87	1,12	0,93	0,89	0,91	0,94	30	35	40	40	40	61,9	48,4	52,3	55,16	59,87	5,38	5,54	5,69	5,63	5,57	443,98	326,18	368,68	392,52	408,49
3	20	58	172	19,605192	1,12	4,2	1,7	2,3	1,7	78	94	321	123	61	10	4,6	6,7	3,8	5,7	33,85	28,49	30,3	32,2	33,15	0,83	0,79	0,73	0,82	0,84	10	40	25	30	20	44,23	40,12	40,5	41,5	42,4	5,26	5,39	5,43	5,45	5,35	405,1	290,31	307,3	328,14	384,06
4	28	76	178	23,9868703	1,7	2,3	2,1	1,4	1,2	59	129	243	111	65	10	6,5	7	6,8	8	41,79	38,59	44,21	47,5	47,71	1,01	0,88	0,83	1,06	1,12	10	40	15	20	5	59,14	54,37	59,64	60,9	63,1	5,37	5,53	5,36	5,21	5,14	428,17	196,14	286,3	399,03	495,07
1	18	65	180	20,0617284	1,2	7,8	2,72	1,7	1,3	61	134	301	121	63	10	3,9	3,6	4,7	5,6	34	31,3	29,64	30,3	33,7	0,81	0,77	0,75	0,79	0,82	20	60	65	30	20	30,8	27,8	29,2	35,3	38,7	5,01	5,21	5,25	5,18	5,21	423,53	190,18	237,68	324,49	392,1
3	19	71	175	23,1836735	1,6	4	1,7	2	1,4	67	90	179	101	78	10	6	4,2	4,2	5,3	41,73	38,59	39,21	40,78	41,28	0,87	0,82	0,82	0,85	0,88	2	15	45	35	5	67,06	42,7	36,5	33	47,2	5,34	5,59	5,66	5,58	5,52	436,1	194,48	259,69	325,54	395,6
2	19	94	184	27,7646503	2	4	3,4	2	1,5	71	129	333	209	63	10	2,3	1,7	1,8	3,2	38,23	35,98	33,5	34,1	36,67	0,78	0,75	0,72	0,76	0,77	30	75	80	65	50	62,99	58,89	56,23	53,12	54,14	5,41	5,69	5,72	5,68	5,62	429,21	103,14	135,78	189,04	217,45
2	22	90	188	25,4640109	1,3	4,9	2,9	1,7	1,4	65	122	321	178	98	10	2,5	2,1	1,5	2,8	37,3	31,77	30,2	31,6	34,28	0,89	0,8	0,76	0,77	0,82	0	90	70	65	58	44,38	37,23	36,14	35,67	37,18	5,37	5,56	5,62	5,68	5,76	424,51	126,79	168,09	196,04	245,19
1	24	60	170	20,7612457	1,8	7,5	3,1	2,2	1,3	67	85	301	121	78	10	3,8	4,2	4,5	5,7	36,7	29,8	32,6	33,56	35,21	0,88	0,83	0,83	0,85	0,87	5	50	65	60	55	39,2	34,3	32,3	35,76	38,1	5,28	5,47	5,59	5,63	5,56	449,37	195,69	231,48	309,56	408,79
3	20	75	183	22,3954134	1,2	6,3	2,5	2,1	1,4	59	104	310	190	67	10	4	4	4,7	6	32,72	28,7	34,5	37,2	38,28	0,72	0,68	0,7	0,8	0,8	10	70	60	60	60	51,6	48,6	46,1	38,7	46,3	5,32	5,68	5,73	5,69	5,57	484,4	202,72	282,02	317,42	398,78
3	21	85	172	28,7317469	1,4	5,2	2,5	1,6	1,2	65	98	236	108	87	10	5	4,3	5	7	28,65	27,72	28,7	27,3	29,64	0,75	0,68	0,7	0,76	0,7	2	40	50	0	10	39,67	35,83	37,21	38,4	39,29	5,82	6,2	6,27	6,22	6,02	489,76	196,99	285,92	316,32	406,49
3	21	71	180	21,9135802	1,2	5,6	2,1	1,7	1,5	56	97	298	187	88	10	3,2	3,1	4,7	6	32,4	27,3	26,8	31,74	32,09	0,78	0,74	0,67	0,73	0,77	20	50	30	60	30	60,7	43,9	46,62	47,1	51,6	5,51	5,73	5,78	5,71	5,67	466,97	243,71	315,59	380,16	397,06
4	24	73	185	21,3294375	1,4	7	2,7	2,1	1,6	60	120	328	201	91	10	5,4	4	5	8	37,3	34,5	40,5	40,54	45,38	0,83	0,75	0,84	0,95	0,96	5	50	35	5	5	56,8	52,4	55,87	58,22	65,4	4,46	4,62	4,54	4,43	4,37	453,69	204,66	309,38	419,32	497,11
[truncated: 45 more columns]
